# Supplementary material for: Optimizing Small RNA Sequencing for Salivary Biomarker Identification: A Comparative Study of Library Preparation Protocols
Source: Int J Mol Sci. 2025 Nov 26;26(23):11437. doi: 10.3390/ijms262311437 (PMC12692187; doi:10.3390/ijms262311437)
Supplement: Supplementary file 1 [file ijms-26-11437-s001.zip]

Archive with 1 entries (1 files):
- ijms-3975083-supplementary.pdf
